# Supplementary material for: Additive-free MXene inks and direct printing of micro-supercapacitors
Source: Nat Commun. 2019 Apr 17;10:1795. doi: 10.1038/s41467-019-09398-1 (PMC6470171; doi:10.1038/s41467-019-09398-1)
Supplement: Supplementary file 9 — Supplementary Data 1 [file 41467_2019_9398_MOESM9_ESM.xlsx]

## Sheet: Figure 1d
Figure 1d	MX-C			MX-N
	X-axis	Y-axis		X-axis	Y-axis
	Flake length (um)	Counts		Flake length (um)	Counts	Figure 1d
	0.5	6		0.5	2			line 1			line 2
	1	12		1.5	24		X-axis	Y-axis		X-axis	Y-axis
	1.5	30		2.5	40		Flake length (um)	height (nm)		Flake length (um)	height (nm)
	2	42		3.5	34
	2.5	28		4.5	16		0	3.82822		0	0.3381
	3	12		5.5	8		0.00406	3.80371		0.01015	0.28006
	3.5	7		6.5	4		0.00812	3.77425		0.02031	0.27557
							0.01218	3.75491		0.03046	0.27906
							0.01624	3.74185		0.04062	0.31188
							0.0203	3.73077		0.05077	0.33479
							0.02435	3.71063		0.06093	0.31718
							0.02841	3.67795		0.07108	0.30941
							0.03247	3.64927		0.08124	0.35496
							0.03653	3.62705		0.09139	0.64937
							0.04059	3.61626		0.10155	1.28637
							0.04465	3.60834		0.1117	1.88292
							0.04871	3.59446		0.12185	2.10295
							0.05277	3.57453		0.13201	2.14425
							0.05683	3.55527		0.14216	2.16864
							0.06089	3.54541		0.15232	2.19042
							0.06494	3.54546		0.16247	2.20511
							0.069	3.5465		0.17263	2.17283
							0.07306	3.54369		0.18278	2.11991
							0.07712	3.53601		0.19294	2.14538
							0.08118	3.52469		0.20309	2.10497
							0.08524	3.51785		0.21324	2.1228
							0.0893	3.51373		0.2234	2.08504
							0.09336	3.5113		0.23355	1.99879
							0.09742	3.51141		0.24371	1.97174
							0.10148	3.5108		0.25386	1.99267
							0.10553	3.50665		0.26402	1.92969
							0.10959	3.4959		0.27417	1.93528
							0.11365	3.47524		0.28433	1.91822
							0.11771	3.44505		0.29448	1.94692
							0.12177	3.4162		0.30464	1.90837
							0.12583	3.3953		0.31479	1.94893
							0.12989	3.39356		0.32494	1.98599
							0.13395	3.41317		0.3351	2.01075
							0.13801	3.44571		0.34525	2.037
							0.14207	3.47761		0.35541	2.02298
							0.14612	3.50029		0.36556	1.97787
							0.15018	3.51043		0.37572	1.99132
							0.15424	3.50974		0.38587	1.98799
							0.1583	3.50314		0.39603	1.93286
							0.16236	3.49208		0.40618	1.86628
							0.16642	3.47773		0.41633	1.80805
							0.17048	3.45804		0.42649	1.79908
							0.17454	3.43584		0.43664	1.8167
							0.1786	3.41902		0.4468	1.84277
							0.18266	3.41573		0.45695	1.88913
							0.18672	3.43178		0.46711	1.9126
							0.19077	3.45866		0.47726	1.9363
							0.19483	3.48666		0.48742	1.91297
							0.19889	3.50645		0.49757	1.8947
							0.20295	3.51227		0.50773	1.87368
							0.20701	3.50761		0.51788	1.88224
							0.21107	3.49709		0.52803	1.8696
							0.21513	3.48709		0.53819	1.88488
							0.21919	3.48528		0.54834	1.84121
							0.22325	3.48407		0.5585	1.83809
							0.22731	3.46708		0.56865	1.86554
							0.23136	3.39949		0.57881	1.88756
							0.23542	3.23624		0.58896	1.94273
							0.23948	2.94051		0.59912	1.84825
							0.24354	2.50639		0.60927	1.59796
							0.2476	1.96229		0.61943	1.19023
							0.25166	1.37712		0.62958	0.64906
							0.25572	0.84447		0.63973	0.17986
							0.25978	0.43683		0.64989	0.00197
							0.26384	0.17692		0.66004	-0.00344
							0.2679	0.04388		0.6702	0.01922
							0.27195	-0.00698		0.68035	0.07215
							0.27601	-0.0155		0.69051	0.01879
							0.28007	-0.01014		0.70066	0.05166
							0.28413	-0.00573		0.71082	0.01153
							0.28819	-0.00806		0.72097	0.00087095
							0.29225	-0.01901		0.73112	0.05063
						--	0.29631	-0.03613
						--	0.30037	-0.05827
						--	0.30443	-0.07952
						--	0.30849	-0.09474
						--	0.31254	-0.101
						--	0.3166	-0.09394
						--	0.32066	-0.08107
						--	0.32472	-0.06989
						--	0.32878	-0.05973
						--	0.33284	-0.05663
						--	0.3369	-0.06467
						--	0.34096	-0.09033
						--	0.34502	-0.12602
						--	0.34908	-0.16185
						--	0.35314	-0.19537
						--	0.35719	-0.22235
						--	0.36125	-0.23946
						--	0.36531	-0.24665
						--	0.36937	-0.24625
						--	0.37343	-0.24398
						--	0.37749	-0.24517
						--	0.38155	-0.25285
						--	0.38561	-0.2629
						--	0.38967	-0.26798
						--	0.39373	-0.26137
						--	0.39778	-0.24126
						--	0.40184	-0.21222
						--	0.4059	-0.1812
						--	0.40996	-0.15899
						--	0.41402	-0.14978
						--	0.41808	-0.15229
						--	0.42214	-0.1634
						--	0.4262	-0.17821
						--	0.43026	-0.19559
						--	0.43432	-0.21502
						--	0.43837	-0.23494
						--	0.44243	-0.25486
						--	0.44649	-0.27239
						--	0.45055	-0.28473
						--	0.45461	-0.28984
						--	0.45867	-0.28821
						--	0.46273	-0.28277
						--	0.46679	-0.27637
						--	0.47085	-0.26877
						--	0.47491	-0.25984
						--	0.47896	-0.2506
						--	0.48302	-0.24564
						--	0.48708	-0.25176
						--	0.49114	-0.27154
						--	0.4952	-0.29981
						--	0.49926	-0.32408
						--	0.50332	-0.33533
						--	0.50738	-0.32943
						--	0.51144	-0.3122
						--	0.5155	-0.29195
						--	0.51956	-0.27532
						--	0.52361	-0.26551
						--	0.52767	-0.25955
						--	0.53173	-0.25256
						--	0.53579	-0.24068
						--	0.53985	-0.22505
						--	0.54391	-0.21149
						--	0.54797	-0.20688
						--	0.55203	-0.21353
						--	0.55609	-0.23125
						--	0.56015	-0.25578
						--	0.5642	-0.28281
						--	0.56826	-0.30921
						--	0.57232	-0.33037
						--	0.57638	-0.34305
						--	0.58044	-0.34141
						--	0.5845	-0.3232
						--	0.58856	-0.29281
						--	0.59262	-0.25588
						--	0.59668	-0.22229
						--	0.60074	-0.19975
						--	0.60479	-0.19185
						--	0.60885	-0.19703
						--	0.61291	-0.20867
						--	0.61697	-0.21991
						--	0.62103	-0.22457
						--	0.62509	-0.22008
						--	0.62915	-0.20837
						--	0.63321	-0.19272
						--	0.63727	-0.1787
							0.64133	-0.16978
							0.64539	-0.16655
							0.64944	-0.17181
							0.6535	-0.18072
							0.65756	-0.18879
							0.66162	-0.19209
							0.66568	-0.19058
							0.66974	-0.19087
							0.6738	-0.19702
							0.67786	-0.20859
							0.68192	-0.22133
							0.68598	-0.22879
							0.69003	-0.2292

## Sheet: Figure 1e
Figure 1e
	X-axis	Y-axis		X-axis	Y-axis		X-axis	Y-axis
	Shear Rate	Viscosity			Viscosity			Viscosity
	[1/s]	[cP]			[cP]			[cP]
		Ethanol Ink			DMSO Ink			NMP Ink
	5	7.28		5	12.8		5	13.8
	6.19	5.93		6.19	12.1		6.19	13.6
	7.67	4.71		7.67	11.4		7.67	13.1
	9.5	4.19		9.5	10.3		9.5	12.8
	11.8	3.48		11.8	9.36		11.8	12.1
	14.6	3.17		14.6	8.66		14.6	11.8
	18.1	2.74		18.1	8.05		18.1	11.5
	22.4	2.55		22.4	7.56		22.4	11.1
	27.7	2.39		27.7	6.99		27.7	10.7
	34.3	2.21		34.3	6.57		34.3	10.5
	42.5	2.08		42.5	6.11		42.5	10.1
	52.6	1.98		52.6	5.74		52.6	9.92
	65.2	1.87		65.2	5.38		65.2	9.69
	80.7	1.78		80.7	5.08		80.7	9.49
	100	1.71		100	4.77		100	9.34

## Sheet: Figure 1i
Figure 1i
		Norm. distance	Width	Width variation			Norm. distance	Width	Width variation
		%	um	%			%	um	%
			NMP, Width =80 um	NMP, Width =80 um				ethanol, Width =580 um	ethanol, Width =580 um
		0.74074	81.662	2.0775			2	604.066	4.14931
		1.48148	73.144	-8.57			3	600.873	3.59879
		2.22222	80.918	1.1475			4	597.198	2.96517
		2.96296	85.001	6.25125			5	612.8	5.65517
		3.7037	84.125	5.15625			6	613.673	5.80569			We made this plot by histogram of width variation
		4.44444	81.123	1.40375			7	598.322	3.15897			therefore, the X axis is width variation (%)
		5.18519	79.333	-0.83375			8	602.29	3.8431			Y is the counts generated from the histogram and can't show in the bar
		5.92593	78.161	-2.29875			9	604.52	4.22759
		6.66667	74.679	-6.65125			10	609.188	5.03241
		7.40741	79.104	-1.12			11	600.816	3.58897
		8.14815	80.918	1.1475			12	586.983	1.20397
		8.88889	90.381	12.9763			13	586.191	1.06741
		9.62963	89.524	11.905			14	590.155	1.75086
		10.3704	92.563	15.7037			15	595.265	2.6319
		11.1111	86.342	7.9275			16	586.983	1.20397
		11.8519	88.692	10.865			17	586.341	1.09328
		12.5926	81.755	2.19375			18	578.02	-0.34138
		13.3333	77.031	-3.71125			19	591.019	1.89983
		14.0741	72.333	-9.58375			20	591.019	1.89983
		14.8148	77.657	-2.92875			21	593.468	2.32207
		15.5556	80.242	0.3025			22	593.038	2.24793
		16.2963	79.104	-1.12			23	595.265	2.6319
		17.037	82.032	2.54			24	589.781	1.68638
		17.7778	81.755	2.19375			25	578.76	-0.21379
		18.5185	84.805	6.00625			26	593.625	2.34914
		19.2593	82.966	3.7075			27	586.191	1.06741
		20	80.918	1.1475			28	577.604	-0.4131
		20.7407	80.918	1.1475			29	605.059	4.32052
		21.4815	84.805	6.00625			30	592.856	2.21655
		22.2222	82.032	2.54			31	584.022	0.69345
		22.963	83.999	4.99875			32	582.706	0.46655
		23.7037	87.11	8.8875			33	571.624	-1.44414
		24.4444	82.454	3.0675			34	629.542	8.54172
		25.1852	85.551	6.93875			35	610.664	5.2869
		25.9259	81.123	1.40375			36	578.765	-0.21293
		26.6667	78.586	-1.7675			37	583.345	0.57672
		27.4074	77.011	-3.73625			38	608.419	4.89983
		28.1482	77.773	-2.78375			39	589.715	1.675
		28.8889	80.11	0.1375			40	574.519	-0.945
		29.6296	84.805	6.00625			41	581.634	0.28172
		30.3704	80.242	0.3025			42	575.689	-0.74328
		31.1111	79.39	-0.7625			43	592.11	2.08793
		31.8518	69.497	-13.1288			44	578.205	-0.30948
		32.5926	84.805	6.00625			45	615.503	6.12121
		33.3333	83.511	4.38875			46	580.317	0.05466
		34.0741	83.511	4.38875			47	607.837	4.79948
		34.8148	82.032	2.54			48	587.551	1.3019
		35.5556	81.755	2.19375			49	578.617	-0.23845
		36.2963	80.11	0.1375			50	604.358	4.19966
		37.037	88.299	10.3737			51	617.843	6.52466
		37.7778	85.001	6.25125			52	586.255	1.07845
		38.5185	79.39	-0.7625			53	574.289	-0.98466
		39.2593	87.887	9.85875			54	586.381	1.10017
		40	85.639	7.04875			55	627.998	8.27552
		40.7407	83.511	4.38875			56	598.024	3.10759
		41.4815	81.123	1.40375			57	579.132	-0.14966
		42.2222	81.514	1.8925			58	626.837	8.07534
		42.963	71.619	-10.4763			59	609.907	5.15638
		43.7037	73.987	-7.51625			60	606.298	4.53414
		44.4444	79.39	-0.7625			61	646.27	11.4259
		45.1852	74.679	-6.65125			62	572.386	-1.31276
		45.9259	78.74	-1.575			63	634.288	9.36
		46.6667	80.242	0.3025			64	663.405	14.3802
		47.4074	79.39	-0.7625			65	609.402	5.06931
		48.1482	77.247	-3.44125			66	648.677	11.8409
		48.8889	85.639	7.04875			67	606.573	4.58155
		49.6296	77.011	-3.73625			68	638.626	10.1079
		50.3704	78.566	-1.7925			69	679.166	17.0976
		51.1111	77.87	-2.6625			70	657.253	13.3195
		51.8518	84.125	5.15625			71	654.511	12.8467
		52.5926	85.001	6.25125			72	657.253	13.3195
		53.3333	89.524	11.905			73	627.546	8.19759
		54.0741	88.008	10.01			74	611.059	5.355
		54.8148	87.939	9.92375			75	601.365	3.68362
		55.5556	87.162	8.9525			76	618.195	6.58534
		56.2963	78.161	-2.29875			77	611.743	5.47293
		57.037	82.454	3.0675			78	602.665	3.90776
		57.7778	90.247	12.8087			79	607.163	4.68328
		58.5185	86.36	7.95			80	623.733	7.54017
		59.2593	86.831	8.53875			81	621.566	7.16655
		60	100.52	25.65			82	628.96	8.44138
		60.7407	87.387	9.23375			83	623.442	7.49
		61.4815	78.161	-2.29875			84	619.234	6.76448
		62.2222	76.361	-4.54875			85	621.315	7.12328
		62.963	80.073	0.09125			86	645.296	11.2579
		63.7037	85.903	7.37875			87	634.198	9.34448
		64.4444	86.342	7.9275			88	645.132	11.2297
		65.1852	80.562	0.7025			89	643.057	10.8719
		65.9259	79.637	-0.45375			90	649.12	11.9172
		66.6667	85.639	7.04875			91	657.057	13.2857
		67.4074	85.551	6.93875			92	666.181	14.8588
		68.1482	84.805	6.00625			93	639.766	10.3045
		68.8889	79.39	-0.7625			94	664.416	14.5545
		69.6296	94.135	17.6687			95	649.479	11.9791
		70.3704	91.048	13.81			96	638.307	10.0529
		71.1111	84.125	5.15625			97	645.744	11.3352
		71.8518	87.887	9.85875			98	591.143	1.92121
		72.5926	79.39	-0.7625			99	573.056	-1.19724
		73.3333	89.236	11.545			100	631.461	8.87259
		74.0741	86.5	8.125
		74.8148	88.88	11.1
		75.5556	78.74	-1.575
		76.2963	78.161	-2.29875
		77.037	77.87	-2.6625
		77.7778	81.123	1.40375
		78.5185	81.123	1.40375
		79.2593	85.903	7.37875
		80	79.104	-1.12
		80.7407	75.764	-5.295
		81.4815	89.236	11.545
		82.2222	88.008	10.01
		82.963	77.657	-2.92875
		83.7037	85.001	6.25125
		84.4444	81.123	1.40375
		85.1852	73.803	-7.74625
		85.9259	79.656	-0.43
		86.6667	82.619	3.27375
		87.4074	78.74	-1.575
		88.1482	83.511	4.38875
		88.8889	79.637	-0.45375
		89.6296	86.36	7.95
		90.3704	83.927	4.90875
		91.1111	79.637	-0.45375
		91.8518	78.74	-1.575
		92.5926	79.104	-1.12
		93.3333	82.619	3.27375
		94.0741	86.5	8.125
		94.8148	91.264	14.08
		95.5556	84.43	5.5375
		96.2963	89.524	11.905
		97.037	87.784	9.73
		97.7778	87.162	8.9525
		98.5185	80.562	0.7025
		99.2593	87.162	8.9525
		100	91.181	13.9763

## Sheet: Figure 2d
Figure 2d	X-axis	Y-axis			X-axis	Y-axis			X-axis	Y-axis
	distance (um)	height (um)			distance (um)	height (um)			distance (um)	height (um)
		(N)=10				(N)=50				(N)=100
	0	0.00483			0	0.03302			0	-0.0522
	0.30137	0.00534			0.1172	0.03244			0.17613	-0.05433
	0.60275	0.00149			0.2344	0.02975			0.35225	-0.05239
	0.90412	0.00384			0.35159	0.02317			0.52838	-0.04671
	1.20549	0.00924			0.46879	0.01718			0.7045	-0.04358		we made the plot showing height (nm), instead of showing height (um) to facilitate the understanding of film thickness
	1.50686	0.00112			0.58599	0.01553			0.88063	-0.04322
	1.80824	-0.00040196			0.70319	0.01527			1.05675	-0.04276
	2.10961	-0.00344			0.82038	0.01567			1.23288	-0.03706
	2.41098	0.00343			0.93758	0.02144			1.409	-0.03434
	2.71236	0.00504			1.05478	0.02435			1.58513	-0.0295
	3.01373	0.01039			1.17198	0.02304			1.76125	-0.0216
	3.3151	0.01196			1.28917	0.02775			1.93738	-0.018
	3.61648	0.01542			1.40637	0.03435			2.1135	-0.01851
	3.91785	0.01261			1.52357	0.03802			2.28963	-0.02332
	4.21922	0.01191			1.64077	0.03446			2.46575	-0.03117
	4.52059	0.00573			1.75796	0.03034			2.64188	-0.03776
	4.82197	-0.000465657			1.87516	0.02973			2.818	-0.04349
	5.12334	-0.01003			1.99236	0.02908			2.99413	-0.0447
	5.42471	-0.000526297			2.10956	0.02797			3.17025	-0.03698
	5.72609	-0.000497824			2.22675	0.02783			3.34638	-0.0304
	6.02746	-0.000610734			2.34395	0.02731			3.5225	-0.02342
	6.32883	-0.00447			2.46115	0.02544			3.69863	-0.02036
	6.63021	-0.01084			2.57835	0.02837			3.87476	-0.02228
	6.93158	-0.00909			2.69554	0.03348			4.05088	-0.02424
	7.23295	-0.00178			2.81274	0.03152			4.22701	-0.02449
	7.53432	0.00438			2.92994	0.0304			4.40313	-0.02376
	7.8357	-0.00778			3.04714	0.02768			4.57926	-0.02303
	8.13707	-0.01103			3.16433	0.02736			4.75538	-0.02056
	8.43844	-0.00725			3.28153	0.02602			4.93151	-0.02141
	8.73982	-0.01143			3.39873	0.02177			5.10763	-0.0252
	9.04119	-0.01616			3.51593	0.01214			5.28376	-0.02726
	9.34256	-0.01274			3.63312	0.00676			5.45988	-0.02788
	9.64394	-0.00721			3.75032	0.00487			5.63601	-0.02839
	9.94531	0.00522			3.86752	0.00623			5.81213	-0.03015
	10.2467	0.00596			3.98472	0.00893			5.98826	-0.02964
	10.5481	0.01189			4.10191	0.01252			6.16438	-0.03021
	10.8494	0.01362			4.21911	0.018			6.34051	-0.03045
	11.1508	0.0106			4.33631	0.02291			6.51663	-0.02824
	11.4522	0.00386			4.45351	0.0225			6.69276	-0.02498
	11.7536	-0.00223			4.5707	0.02048			6.86888	-0.02474
	12.0549	-0.00624			4.6879	0.02094			7.04501	-0.02911
	12.3563	-0.01431			4.8051	0.02124			7.22114	-0.03309
	12.6577	-0.00989			4.9223	0.01592			7.39726	-0.03047
	12.959	-0.00754			5.03949	0.00655			7.57339	-0.02845
	13.2604	-0.01378			5.15669	0.000614053			7.74951	-0.02586
	13.5618	-0.01392			5.27389	-0.00169			7.92564	-0.02179
	13.8632	-0.01968			5.39109	-0.00415			8.10176	-0.02008
	14.1645	-0.01891			5.50829	-0.00587			8.27789	-0.0222
	14.4659	-0.01818			5.62548	-0.008			8.45401	-0.0242
	14.7673	-0.01723			5.74268	-0.0129			8.63014	-0.02142
	15.0686	-0.01522			5.85988	-0.01849			8.80626	-0.01869
	15.37	-0.0108			5.97708	-0.02439			8.98239	-0.02051
	15.6714	-0.01586			6.09427	-0.02429			9.15851	-0.0231
	15.9728	-0.01691			6.21147	-0.02143			9.33464	-0.02317
	16.2741	-0.01483			6.32867	-0.01309			9.51076	-0.02194
	16.5755	-0.01617			6.44587	-0.0084			9.68689	-0.01827
	16.8769	-0.01646			6.56306	-0.00785			9.86301	-0.01471
	17.1783	-0.01475			6.68026	-0.00828			10.0391	-0.01789
	17.4796	-0.01008			6.79746	-0.00305			10.2153	-0.02483
	17.781	-0.00669			6.91466	0.00693			10.3914	-0.03046
	18.0824	-0.00412			7.03185	0.01033			10.5675	-0.03322
	18.3837	-0.00161			7.14905	0.00683			10.7436	-0.03488
	18.6851	-0.00373			7.26625	0.00416			10.9198	-0.03755
	18.9865	-0.00117			7.38345	-1.3247e-05			11.0959	-0.03717
	19.2879	-0.00743			7.50064	-0.00403			11.272	-0.03691
	19.5892	-0.00773			7.61784	0.000113044			11.4481	-0.03914
	19.8906	-0.00998			7.73504	0.00818			11.6243	-0.04122
	20.192	-0.00382			7.85224	0.01304			11.8004	-0.04137
	20.4934	-0.0037			7.96943	0.01754			11.9765	-0.04171
	20.7947	0.00516			8.08663	0.02425			12.1526	-0.04266
	21.0961	0.00551			8.20383	0.02998			12.3288	-0.04112
	21.3975	0.000509894			8.32103	0.03674			12.5049	-0.03533
	21.6989	0.00283			8.43822	0.04322			12.681	-0.03008
	22.0002	0.00114			8.55542	0.04356			12.8571	-0.02745
	22.3016	0.00095871			8.67262	0.03984			13.0333	-0.02861
	22.603	-0.00413			8.78982	0.03623			13.2094	-0.03079
	22.9044	-0.00664			8.90701	0.03467			13.3855	-0.03145
	23.2057	-0.00751			9.02421	0.03817			13.5616	-0.02784
	23.5071	-0.00659			9.14141	0.04036			13.7378	-0.02279
	23.8085	-0.00954			9.25861	0.03717			13.9139	-0.02101
	24.1098	-0.01038			9.3758	0.03563			14.09	-0.01878
	24.4112	0.00928			9.493	0.03685			14.2661	-0.01473
	24.7126	0.0315			9.6102	0.03927			14.4423	-0.01047
	25.014	0.05104			9.7274	0.0404			14.6184	-0.00946
	25.3153	0.05718			9.84459	0.04278			14.7945	-0.00836
	25.6167	0.05692			9.96179	0.04626			14.9706	-0.00911
	25.9181	0.06463			10.079	0.04189			15.1468	-0.008
	26.2194	0.06798			10.1962	0.03625			15.3229	-0.00759
	26.5208	0.0678			10.3134	0.03611			15.499	-0.00793
	26.8222	0.0765			10.4306	0.0386			15.6752	-0.01125
	27.1236	0.09289			10.5478	0.03758			15.8513	-0.01555
	27.4249	0.0899			10.665	0.03575			16.0274	-0.02146
	27.7263	0.08916			10.7822	0.03694			16.2035	-0.02183
	28.0277	0.09724			10.8994	0.04626			16.3797	-0.01715
	28.3291	0.10391			11.0166	0.05579			16.5558	-0.00792
	28.6304	0.12474			11.1338	0.06812			16.7319	-0.000595
	28.9318	0.13952			11.251	0.07628			16.908	0.0052
	29.2332	0.14446			11.3682	0.07628			17.0842	0.0072
	29.5345	0.14116			11.4854	0.07045			17.2603	0.00567
	29.8359	0.1258			11.6026	0.06751			17.4364	0.00023979
	30.1373	0.1283			11.7198	0.07051			17.6125	-0.00459
	30.4387	0.1269			11.8369	0.07422			17.7887	-0.00527
	30.7401	0.12788			11.9542	0.07832			17.9648	-0.00295
	31.0414	0.13032			12.0714	0.08531			18.1409	0.00083223
	31.3428	0.13948			12.1885	0.08898			18.317	0.00591
	31.6442	0.14122			12.3057	0.08795			18.4931	0.01089
	31.9455	0.13241			12.4229	0.08623			18.6693	0.01968
	32.2469	0.12738			12.5401	0.08673			18.8454	0.02714
	32.5483	0.12007			12.6573	0.0882			19.0215	0.03081
	32.8497	0.12297			12.7745	0.08879			19.1976	0.03146
	33.151	0.1252			12.8917	0.09069			19.3738	0.03402
	33.4524	0.12567			13.0089	0.0952			19.5499	0.03237
	33.7538	0.1236			13.1261	0.10075			19.726	0.03047
	34.0551	0.11783			13.2433	0.10704			19.9021	0.03383
	34.3565	0.10924			13.3605	0.11352			20.0783	0.04444
	34.6579	0.11169			13.4777	0.11724			20.2544	0.04979
	34.9593	0.117			13.5949	0.11882			20.4305	0.05066
	35.2606	0.11085			13.7121	0.11937			20.6066	0.04911
	35.562	0.10464			13.8293	0.12413			20.7828	0.0485
	35.8634	0.09452			13.9465	0.12675			20.9589	0.04942
	36.1648	0.09038			14.0637	0.12711			21.135	0.04924
	36.4661	0.09063			14.1809	0.13015			21.3112	0.04705
	36.7675	0.1024			14.2981	0.134			21.4873	0.0428
	37.0689	0.10135			14.4153	0.14057			21.6634	0.04047
	37.3702	0.10534			14.5325	0.15515			21.8395	0.04032
	37.6716	0.10829			14.6497	0.17225			22.0157	0.04217
	37.973	0.11724			14.7669	0.19276			22.1918	0.04279
	38.2744	0.12387			14.8841	0.21422			22.3679	0.0438
	38.5757	0.11978			15.0013	0.23364			22.544	0.0406
	38.8771	0.11826			15.1185	0.25011			22.7202	0.03439
	39.1785	0.11628			15.2357	0.2585			22.8963	0.03161
	39.4799	0.11677			15.3529	0.25948			23.0724	0.03281
	39.7812	0.11018			15.4701	0.25256			23.2485	0.03777
	40.0826	0.10703			15.5873	0.24471			23.4247	0.04117
	40.384	0.11294			15.7045	0.24593			23.6008	0.0447
	40.6853	0.12038			15.8217	0.25227			23.7769	0.04426
	40.9867	0.12292			15.9389	0.25731			23.953	0.04149
	41.2881	0.11586			16.0561	0.26179			24.1292	0.04137
	41.5895	0.11129			16.1733	0.26491			24.3053	0.03969
	41.8909	0.11322			16.2905	0.26809			24.4814	0.03489
	42.1922	0.11313			16.4077	0.275			24.6575	0.03011
	42.4936	0.11331			16.5249	0.28545			24.8337	0.02572
	42.795	0.11525			16.6421	0.2933			25.0098	0.02042
	43.0963	0.11059			16.7593	0.30264			25.1859	0.01732
	43.3977	0.11383			16.8764	0.31489			25.362	0.01914
	43.6991	0.11169			16.9936	0.31749			25.5382	0.02054
	44.0005	0.1087			17.1108	0.31036			25.7143	0.0197
	44.3018	0.11271			17.228	0.30559			25.8904	0.0194
	44.6032	0.11643			17.3452	0.30517			26.0665	0.01678
	44.9046	0.11413			17.4624	0.30486			26.2427	0.00956
	45.206	0.10442			17.5796	0.30997			26.4188	0.00543
	45.5073	0.11023			17.6968	0.31556			26.5949	0.00369
	45.8087	0.11413			17.814	0.32085			26.771	0.00344
	46.1101	0.11702			17.9312	0.32427			26.9472	0.0065
	46.4114	0.1196			18.0484	0.32372			27.1233	0.00799
	46.7128	0.11357			18.1656	0.3271			27.2994	0.0147
	47.0142	0.11108			18.2828	0.32969			27.4755	0.02035
	47.3156	0.10348			18.4	0.32386			27.6517	0.02349
	47.6169	0.11029			18.5172	0.32351			27.8278	0.02626
	47.9183	0.11079			18.6344	0.32724			28.0039	0.02606
	48.2197	0.11357			18.7516	0.32983			28.18	0.02389
	48.5211	0.11473			18.8688	0.33013			28.3562	0.02109
	48.8224	0.11436			18.986	0.3295			28.5323	0.01838
	49.1238	0.1133			19.1032	0.32985			28.7084	0.01561
	49.4252	0.11628			19.2204	0.32884			28.8845	0.0135
	49.7265	0.10851			19.3376	0.3249			29.0607	0.01235
	50.0279	0.10535			19.4548	0.31873			29.2368	0.01148
	50.3293	0.10317			19.572	0.31551			29.4129	0.01041
	50.6307	0.09807			19.6892	0.31397			29.589	0.01305
	50.932	0.09735			19.8064	0.31699			29.7652	0.01969
	51.2334	0.09579			19.9236	0.31574			29.9413	0.02598
	51.5348	0.10531			20.0408	0.31462			30.1174	0.02514
	51.8362	0.1126			20.158	0.3182			30.2935	0.02473
	52.1375	0.11053			20.2752	0.32397			30.4697	0.02908
	52.4389	0.11421			20.3924	0.32732			30.6458	0.03302
	52.7403	0.11617			20.5096	0.32616			30.8219	0.03433
	53.0416	0.11956			20.6268	0.3254			30.998	0.03444
	53.343	0.11769			20.744	0.32827			31.1742	0.03223
	53.6444	0.11589			20.8612	0.33054			31.3503	0.02909
	53.9458	0.11582			20.9784	0.33139			31.5264	0.02736
	54.2471	0.11494			21.0956	0.3288			31.7025	0.02491
	54.5485	0.1256			21.2128	0.32137			31.8787	0.0243
	54.8499	0.13131			21.33	0.31667			32.0548	0.02197
					21.4472	0.31734			32.2309	0.01729
					21.5644	0.31933			32.407	0.0134
					21.6816	0.32307			32.5832	0.01455
					21.7987	0.325			32.7593	0.01701
					21.9159	0.32318			32.9354	0.01999
					22.0331	0.32322			33.1116	0.02106
					22.1503	0.32595			33.2877	0.02259
					22.2675	0.32655			33.4638	0.02276
					22.3847	0.32711			33.6399	0.02286
					22.5019	0.33131			33.816	0.02392
					22.6191	0.33504			33.9922	0.02472
					22.7363	0.34092			34.1683	0.02183
					22.8535	0.34261			34.3444	0.01297
					22.9707	0.34484			34.5206	0.00436
					23.0879	0.34625			34.6967	0.00010124
					23.2051	0.34354			34.8728	-0.00361
					23.3223	0.34224			35.0489	-0.00737
					23.4395	0.34443			35.2251	-0.01185
					23.5567	0.34471			35.4012	-0.01374
					23.6739	0.34039			35.5773	-0.01165
					23.7911	0.34142			35.7534	-0.00658
					23.9083	0.34534			35.9295	0.00086341
					24.0255	0.34893			36.1057	0.00473
					24.1427	0.35069			36.2818	0.00315
					24.2599	0.35314			36.4579	-0.00506
					24.3771	0.35567			36.6341	-0.0139
					24.4943	0.35644			36.8102	-0.01709
					24.6115	0.35247			36.9863	-0.02014
					24.7287	0.34815			37.1624	-0.02318
					24.8459	0.34313			37.3385	-0.02845
					24.9631	0.34041			37.5147	-0.03122
					25.0803	0.34272			37.6908	-0.03385
					25.1975	0.34218			37.8669	-0.03541
					25.3147	0.34051			38.0431	-0.03682
					25.4319	0.3349			38.2192	-0.03716
					25.5491	0.32989			38.3953	-0.04086
					25.6663	0.33814			38.5714	-0.04672
					25.7835	0.35082			38.7475	-0.04868
					25.9007	0.35531			38.9237	-0.04352
					26.0179	0.35163			39.0998	-0.03803
					26.1351	0.35203			39.2759	-0.03136
					26.2523	0.35361			39.4521	-0.02346
					26.3695	0.34666			39.6282	-0.01801
					26.4867	0.33957			39.8043	-0.01704
					26.6039	0.34407			39.9804	-0.01588
					26.721	0.35354			40.1566	-0.017
					26.8382	0.36517			40.3327	-0.01437
									40.5088	-0.00963
									40.6849	-0.00462
									40.8611	-0.00226
									41.0372	-0.0077
									41.2133	-0.0168
									41.3894	-0.02002
									41.5656	-0.01804
									41.7417	-0.01775
									41.9178	-0.02344
									42.0939	-0.02877
									42.2701	-0.03085
									42.4462	-0.03096
									42.6223	-0.0289
									42.7984	-0.02479
									42.9746	-0.01554
									43.1507	-0.0061
									43.3268	0.0007317
									43.5029	0.00092803
									43.6791	-0.00196
									43.8552	-0.00456
									44.0313	-0.00598
									44.2074	-0.00512
									44.3836	-0.00157
									44.5597	0.00334
									44.7358	0.00788
									44.9119	0.0121
									45.0881	0.01314
									45.2642	0.01479
									45.4403	0.0187
									45.6164	0.02385
									45.7926	0.03034
									45.9687	0.03876
									46.1448	0.04703
									46.3209	0.05631
									46.4971	0.06283
									46.6732	0.06699
									46.8493	0.07159
									47.0254	0.0779
									47.2016	0.08088
									47.3777	0.08596
									47.5538	0.09465
									47.7299	0.10479
									47.9061	0.11337
									48.0822	0.11848
									48.2583	0.12212
									48.4344	0.12944
									48.6106	0.13484
									48.7867	0.13933
									48.9628	0.14336
									49.1389	0.14736
									49.3151	0.15063
									49.4912	0.15169
									49.6673	0.15414
									49.8434	0.16112
									50.0196	0.17304
									50.1957	0.18112
									50.3718	0.18111
									50.5479	0.17879
									50.7241	0.17656
									50.9002	0.17558
									51.0763	0.17976
									51.2525	0.1843
									51.4286	0.18491
									51.6047	0.19031
									51.7808	0.20062
									51.9569	0.2086
									52.1331	0.21413
									52.3092	0.21725
									52.4853	0.21873
									52.6615	0.22134
									52.8376	0.2219
									53.0137	0.22366
									53.1898	0.22829
									53.3659	0.23187
									53.5421	0.23529
									53.7182	0.24155
									53.8943	0.24844
									54.0705	0.25157
									54.2466	0.2518
									54.4227	0.25118
									54.5988	0.25501
									54.7749	0.2591
									54.9511	0.25623
									55.1272	0.2535
									55.3033	0.25427
									55.4794	0.25476
									55.6556	0.25645
									55.8317	0.25972
									56.0078	0.27059
									56.184	0.28975
									56.3601	0.306
									56.5362	0.31256
									56.7123	0.30977
									56.8884	0.30597
									57.0646	0.30566
									57.2407	0.31078
									57.4168	0.31357
									57.593	0.315
									57.7691	0.31266
									57.9452	0.31192
									58.1213	0.31381
									58.2975	0.31769
									58.4736	0.32024
									58.6497	0.32415
									58.8258	0.32605
									59.002	0.32012
									59.1781	0.31833
									59.3542	0.32398
									59.5303	0.32896
									59.7065	0.33395
									59.8826	0.336
									60.0587	0.33681
									60.2348	0.34105
									60.411	0.34574
									60.5871	0.34874
									60.7632	0.34991
									60.9393	0.34951
									61.1155	0.35604
									61.2916	0.36055
									61.4677	0.36017
									61.6438	0.36702
									61.82	0.37548
									61.9961	0.37877
									62.1722	0.37913
									62.3483	0.37995
									62.5245	0.38461
									62.7006	0.38629
									62.8767	0.3888
									63.0528	0.39169
									63.229	0.39573
									63.4051	0.39655
									63.5812	0.39664
									63.7573	0.39895
									63.9335	0.40438
									64.1096	0.4086
									64.2857	0.41343
									64.4618	0.41778
									64.638	0.42003
									64.8141	0.42199
									64.9902	0.42432
									65.1663	0.43261
									65.3425	0.44481
									65.5186	0.45399
									65.6947	0.45751
									65.8708	0.4583
									66.047	0.46141
									66.2231	0.46274
									66.3992	0.46394
									66.5753	0.46887
									66.7515	0.47937
									66.9276	0.49209
									67.1037	0.5031
									67.2798	0.51068
									67.456	0.51585
									67.6321	0.52076
									67.8082	0.52684
									67.9843	0.53349
									68.1605	0.54015
									68.3366	0.54343
									68.5127	0.54338
									68.6889	0.54291
									68.865	0.54319
									69.0411	0.54748
									69.2172	0.54918
									69.3933	0.55051
									69.5695	0.55102
									69.7456	0.54926
									69.9217	0.54524
									70.0978	0.5415
									70.274	0.53564
									70.4501	0.533
									70.6262	0.5303
									70.8024	0.524
									70.9785	0.51939
									71.1546	0.51639
									71.3307	0.51708
									71.5069	0.51819
									71.683	0.51786
									71.8591	0.51632
									72.0352	0.51419
									72.2113	0.5143
									72.3875	0.51275
									72.5636	0.50816
									72.7397	0.5055
									72.9159	0.50413
									73.092	0.50062
									73.2681	0.49481
									73.4442	0.4902
									73.6204	0.49149
									73.7965	0.49364
									73.9726	0.49284
									74.1487	0.49247
									74.3248	0.49244
									74.501	0.4892
									74.6771	0.48729
									74.8532	0.49351
									75.0293	0.49728
									75.2055	0.49779
									75.3816	0.49801
									75.5577	0.4953
									75.7339	0.48888
									75.91	0.48623
									76.0861	0.48846
									76.2622	0.49263
									76.4384	0.49877
									76.6145	0.50261
									76.7906	0.50828
									76.9667	0.50953
									77.1429	0.51227
									77.319	0.51507
									77.4951	0.51447
									77.6712	0.51197
									77.8474	0.50973
									78.0235	0.51321
									78.1996	0.51445
									78.3757	0.5105
									78.5519	0.50212
									78.728	0.49522
									78.9041	0.48836
									79.0802	0.48279
									79.2564	0.47977
									79.4325	0.48243
									79.6086	0.48663
									79.7847	0.48642
									79.9609	0.48498
									80.137	0.48606
									80.3131	0.49307
									80.4892	0.50107
									80.6654	0.50516
									80.8415	0.50815
									81.0176	0.51173
									81.1937	0.51191
									81.3699	0.50857
									81.546	0.50318
									81.7221	0.50124
									81.8982	0.50197
									82.0744	0.49889
									82.2505	0.49558
									82.4266	0.49971
									82.6027	0.50296
									82.7789	0.50666
									82.955	0.50713
									83.1311	0.50841
									83.3072	0.51152
									83.4834	0.51246
									83.6595	0.51575
									83.8356	0.52058
									84.0117	0.52384
									84.1879	0.52391
									84.364	0.52277
									84.5401	0.52001
									84.7162	0.51889
									84.8924	0.51855
									85.0685	0.51596
									85.2446	0.51074
									85.4207	0.50971
									85.5969	0.51077
									85.773	0.51517
									85.9491	0.51983
									86.1252	0.52076
									86.3014	0.52219
									86.4775	0.5195
									86.6536	0.51127
									86.8298	0.50311
									87.0059	0.49985
									87.182	0.50094
									87.3581	0.50519
									87.5343	0.50817
									87.7104	0.51113
									87.8865	0.50892
									88.0626	0.50296
									88.2387	0.50168
									88.4149	0.50223
									88.591	0.508
									88.7671	0.51561
									88.9433	0.52034
									89.1194	0.51992
									89.2955	0.51958
									89.4716	0.52353
									89.6478	0.53097
									89.8239	0.53635
									90	0.5375

## Sheet: Figure 2e
Figure 2e	X-axis	Y-axis	error bar
	<N> of printed paths	Thickness (nm)	(nm)
	5	50	20.6
	10	100	21.5
	25	210	23.2
	50	320	61.3
	75	480	93.4
	100	530	120

## Sheet: Figure 2f
Figure 2f	X-axis	Y-axis
	<N> of printed paths	Rs
		ohm/sq
	1	444.706
	2	178.48
	5	72.2726
	10	40.6452
	25	26.1935
	50	35.2258

## Sheet: Figure 2g
Figure 2g		top panel			bottom panel
	X-axis	Y-axis		X-axis	Y-axis
	bending degree	conductivity (S/cm)		bending cycles	conductivity (S/cm)
	0	2770		0	2770
	50	1495.8		1	2677.9
	100	747.9		2	2429.37
	150	523.53		3	2469.48
	100	654.413		4	2407.03
	50	1396.08		5	2345.04
	0	2677.9		6	2385.1
	50	2677.9		7	2288.66
	100	615.918		8	2404.27
	150	402.715		9	2313.94
	100	551.084		10	2278.69
	50	997.2		20	2185.93
	0	2429.37		30	2220.7
				50	2319.07
				100	2181.38
				150	2128.17
				200	1908.95
				300	1846.67
				400	1655.43
				500	1531.91
				600	1434.33
				700	1342.38
				800	1172.52
				900	1154.42
				1000	1093.54

## Sheet: Figure 2h
Figure 2h
		X-axis	Y-axis		X-axis	Y-axis		X-axis	Y-axis		X-axis	Y-axis		X-axis	Y-axis
		Voltage (V)	Current (mA)		Voltage (V)	Current (mA)		Voltage (V)	Current (mA)		Voltage (V)	Current (mA)		Voltage (V)	Current (mA)
			<N>=1			<N>=2			<N>=5			<N>=10			<N>=25
		-10.0015	-2.82461		-10.0016	-6.96304		-10.0015	-17.1237		-10.0015	-29.1864		-10.0016	-47.0343
		-9.89865	-2.79535		-9.89874	-6.89123		-9.89868	-16.9493		-9.89869	-28.8875		-9.89874	-46.5535
		-9.69862	-2.73887		-9.69868	-6.75194		-9.69864	-16.6075		-9.69865	-28.3038		-9.69871	-45.6268
		-9.49853	-2.68239		-9.49859	-6.61276		-9.49855	-16.265		-9.49856	-27.7223		-9.49861	-44.7037
		-9.29862	-2.62589		-9.29868	-6.47357		-9.29864	-15.9236		-9.29865	-27.1424		-9.29869	-43.7814
		-9.09856	-2.56934		-9.0986	-6.33433		-9.09857	-15.5819		-9.09858	-26.5613		-9.09862	-42.8603
		-8.89847	-2.51291		-8.8985	-6.19517		-8.89847	-15.241		-8.89849	-25.981		-8.89852	-41.9388
		-8.69854	-2.45648		-8.69858	-6.05606		-8.69856	-14.8998		-8.69857	-25.4021		-8.6986	-41.0185
		-8.49848	-2.39992		-8.49852	-5.91694		-8.4985	-14.558		-8.49851	-24.8228		-8.49854	-40.0973
		-8.29836	-2.34345		-8.2984	-5.77782		-8.29838	-14.2165		-8.29839	-24.2429		-8.29841	-39.1753
		-8.09844	-2.28704		-8.09847	-5.63883		-8.09846	-13.8763		-8.09847	-23.6639		-8.09849	-38.255
		-7.8984	-2.23052		-7.89844	-5.49968		-7.89843	-13.536		-7.89844	-23.0859		-7.89845	-37.333
		-7.69828	-2.17401		-7.6983	-5.36062		-7.6983	-13.1949		-7.6983	-22.5066		-7.69832	-36.4111
		-7.49836	-2.11771		-7.49838	-5.22164		-7.49838	-12.8542		-7.49839	-21.9271		-7.49841	-35.4882
		-7.29833	-2.0612		-7.29836	-5.08262		-7.29835	-12.513		-7.29835	-21.3493		-7.29838	-34.5655
		-7.09818	-2.00472		-7.0982	-4.94349		-7.0982	-12.1715		-7.09819	-20.7695		-7.09822	-33.6403
		-6.89826	-1.94828		-6.89828	-4.80454		-6.89828	-11.8308		-6.89828	-20.1908		-6.8983	-32.7165
		-6.69824	-1.89187		-6.69826	-4.66551		-6.69827	-11.4909		-6.69825	-19.6118		-6.69828	-31.7904
		-6.49809	-1.83533		-6.4981	-4.52635		-6.49811	-11.1494		-6.49811	-19.0327		-6.49813	-30.8647
		-6.29819	-1.77887		-6.29819	-4.38739		-6.29821	-10.8088		-6.2982	-18.4529		-6.29822	-29.937
		-6.09819	-1.72251		-6.0982	-4.24839		-6.09822	-10.4668		-6.09821	-17.873		-6.09823	-29.0088
		-5.89801	-1.66593		-5.89802	-4.10916		-5.89804	-10.125		-5.89803	-17.2931		-5.89806	-28.0769
		-5.69793	-1.60941		-5.69793	-3.97012		-5.69795	-9.78385		-5.69794	-16.7124		-5.69797	-27.1468
		-5.498	-1.55301		-5.49801	-3.83112		-5.49802	-9.44255		-5.49801	-16.132		-5.49803	-26.2136
		-5.29784	-1.49654		-5.29784	-3.69188		-5.29786	-9.10105		-5.29785	-15.5504		-5.29787	-25.2787
		-5.09794	-1.44005		-5.09794	-3.55278		-5.09796	-8.7587		-5.09795	-14.9701		-5.09796	-24.3431
		-4.898	-1.38355		-4.89799	-3.4137		-4.89801	-8.41664		-4.898	-14.3877		-4.89802	-23.4061
		-4.69777	-1.32706		-4.69777	-3.27438		-4.69779	-8.07425		-4.69778	-13.8048		-4.6978	-22.4664
		-4.49786	-1.27062		-4.49787	-3.13526		-4.49789	-7.73236		-4.49788	-13.2234		-4.49789	-21.5264
		-4.29794	-1.2141		-4.29793	-2.99609		-4.29796	-7.39024		-4.29794	-12.6402		-4.29795	-20.5851
		-4.09772	-1.15759		-4.09773	-2.85674		-4.09775	-7.04791		-4.09774	-12.0556		-4.09775	-19.6416
		-3.89781	-1.10117		-3.89783	-2.71756		-3.89784	-6.70474		-3.89783	-11.4725		-3.89784	-18.6969
		-3.69765	-1.04459		-3.69766	-2.57828		-3.69768	-6.36088		-3.69767	-10.8882		-3.69767	-17.7507
		-3.49744	-0.98807		-3.49745	-2.43885		-3.49746	-6.01803		-3.49745	-10.302		-3.49745	-16.8023
		-3.29753	-0.93156		-3.29753	-2.29964		-3.29755	-5.67606		-3.29753	-9.71715		-3.29754	-15.853
		-3.09762	-0.87507		-3.09763	-2.16033		-3.09764	-5.33281		-3.09763	-9.13182		-3.09764	-14.9033
		-2.8974	-0.81844		-2.89741	-2.02089		-2.89742	-4.98869		-2.89741	-8.5439		-2.89742	-13.9497
		-2.69751	-0.76194		-2.69752	-1.88157		-2.69753	-4.64504		-2.69752	-7.95738		-2.69753	-12.9968
		-2.49762	-0.70549		-2.49762	-1.74222		-2.49763	-4.30095		-2.49762	-7.3708		-2.49763	-12.0422
		-2.29738	-0.64881		-2.29738	-1.60257		-2.14744	-3.70087		-2.29738	-6.78162		-2.2974	-11.0846
		-2.09747	-0.59234		-2.09747	-1.46325		-1.79728	-3.10313		-2.09747	-6.19316		-2.09749	-10.1261
		-1.89754	-0.53586		-1.89755	-1.32374		-1.59718	-2.75825		-1.89756	-5.60434		-1.89757	-9.16726
		-1.69714	-0.4792		-1.69714	-1.18411		-1.39728	-2.41341		-1.69715	-5.01435		-1.69716	-8.20472
		-1.34721	-0.38051		-1.49722	-1.04459		-1.19725	-2.06829		-1.49724	-4.42452		-1.49725	-7.2433
		-0.99709	-0.28199		-1.29732	-0.90515		-0.99713	-1.72282		-1.14722	-3.39386		-1.29734	-6.27862
		-0.79721	-0.22545		-1.09712	-0.76534		-0.79723	-1.37757		-0.79722	-2.36273		-1.09714	-5.31292
		-0.59718	-0.16886		-0.89717	-0.62579		-0.59722	-1.03193		-0.59721	-1.7703		-0.89718	-4.34526
		-0.39706	-0.11224		-0.69726	-0.48619		-0.39709	-0.68597		-0.39707	-1.17709		-0.69728	-3.37884
		-0.19716	-0.05567		-0.34711	-0.24213		-0.19719	-0.34014		-0.19717	-0.58404		-0.49711	-2.40733
		0.0028	0.00091959		0.00278	0.00212		0.15287	0.26562		0.3031	0.90262		-0.14707	-0.70964
		0.20318	0.05756		0.17286	0.14198		0.65304	1.13137		0.80324	2.38985		0.20316	0.9904
		0.40312	0.11413		0.40307	0.28171		1.00314	1.73877		1.00313	2.98545		0.40309	1.96557
		0.60308	0.17074		0.60302	0.4215		1.20309	2.0856		1.20308	3.58158		0.60305	2.94225
		0.80324	0.2274		0.80319	0.56146		1.40329	2.43297		1.40328	4.17877		0.80321	3.92103
		1.00313	0.28399		1.00307	0.70124		1.6032	2.77998		1.60318	4.77547		1.00311	4.89957
		1.20308	0.3406		1.20301	0.84108		1.80314	3.12716		1.80313	5.37253		1.20305	5.87941
		1.40327	0.39727		1.55316	1.08614		2.00332	3.47487		2.0033	5.97066		1.40325	6.86147
		1.60318	0.45387		1.90326	1.33155		2.20351	3.82216		2.20349	6.56825		1.60315	7.84294
		1.80311	0.51048		2.09321	1.47154		2.40351	4.16961		2.4035	7.1661		1.8031	8.82558
		2.00329	0.56716		2.30555	1.61283		2.60372	4.51756		2.60371	7.76506		2.00327	9.81017
		2.1732	0.62377		2.50566	1.75289		2.80359	4.86498		2.80358	8.36325		2.35282	11.5338
		2.40347	0.68038		2.70568	1.89286		3.0035	5.21253		3.00347	8.96175		2.70369	13.2657
		2.60368	0.73708		2.90555	2.03273		3.20371	5.56068		3.2037	9.56139		2.90357	14.2506
		2.80355	0.79369		3.10564	2.17284		3.40362	5.90835		3.55372	10.6122		3.10364	15.2394
		3.00345	0.8503		3.30568	2.31292		3.60353	6.25608		3.90379	11.6654		3.30371	16.2266
		3.20367	0.907		3.50561	2.45283		3.80377	6.60438		4.09362	12.2638		3.50362	17.2149
		3.40357	0.96362		3.70568	2.59289		4.00368	6.95207		4.30602	12.8695		3.7037	18.2029
		3.75359	1.06297		3.90576	2.73296		4.17356	7.29982		4.5061	13.4696		3.90379	19.1921
		4.0936	1.16253		4.10467	2.87221		4.40408	7.64806		4.70601	14.0678		4.09361	20.1795
		4.306	1.21965		4.30599	3.01298		4.604	7.99578		4.90607	14.6673		4.30601	21.1786
		4.50609	1.27639		4.50608	3.15308		4.80391	8.34339		5.10618	15.2674		4.5061	22.1669
		4.706	1.33303		4.70598	3.29306		5.00412	8.69149		5.30608	15.8657		4.70601	23.1551
		4.90605	1.38959		4.90604	3.43314		5.20407	9.03912		5.5061	16.463		4.90607	24.1421
		5.10616	1.44628		5.10615	3.57317		5.40398	9.3866		5.70622	17.0629		5.10617	25.1308
		5.30606	1.50299		5.30606	3.71308		5.60416	9.73444		5.90613	17.6603		5.30608	26.1167
		5.50609	1.55963		5.50607	3.85311		5.80411	10.0818		6.10515	18.2548		5.50611	27.1042
		5.70619	1.61614		5.70618	3.99312		6.15432	10.6947		6.30651	18.8557		5.70622	28.0891
		5.90611	1.67282		5.90609	4.13307		6.5044	11.3039		6.50642	19.4516		5.90614	29.0748
		6.10514	1.72922		6.09492	4.27228		6.7044	11.6512		6.7064	20.0475		6.10517	30.0538
		6.30649	1.78607		6.30648	4.413		6.90457	11.9972		6.90658	20.6438		6.30651	31.0434
		6.5064	1.84271		6.50638	4.55282		7.10449	12.3432		7.10649	21.239		6.50642	32.0245
		6.70639	1.8993		6.70636	4.69269		7.30447	12.6903		7.30649	21.8325		6.70641	33.0061
		6.90656	1.95601		6.90654	4.83273		7.50466	13.0366		7.50667	22.4275		6.90659	33.9858
		7.10648	2.01248		7.10646	4.97243		7.70458	13.3828		7.70659	23.0213		7.10651	34.9642
		7.30646	2.0691		7.30645	5.1122		7.90455	13.7284		7.90656	23.6128		7.30649	35.9403
		7.50665	2.12585		7.50663	5.25219		8.10475	14.0736		8.10576	24.203		7.50667	36.9163
		7.70656	2.18237		7.70655	5.39186		8.30685	14.4218		8.30683	24.797		7.70659	37.8885
		7.90653	2.23891		7.90653	5.53154		8.50678	14.768		8.50679	25.3869		7.90658	38.8602
		8.09554	2.29531		8.10572	5.6706		8.707	15.1137		8.707	25.9771		8.10577	39.8243
		8.30681	2.35215		8.30678	5.81083		8.90693	15.4584		8.90695	26.5659		8.30684	40.7962
		8.50676	2.40862		8.50675	5.95039		9.10688	15.8009		9.10688	27.1534		8.50681	41.7606
		8.70697	2.46531		8.70697	6.09008		9.30711	16.1453		9.30711	27.7397		8.70702	42.7239
		8.9069	2.52183		8.90691	6.22954		9.50704	16.4882		9.50705	28.3261		8.90696	43.6822
		9.10686	2.57828		9.10685	6.36898		9.70698	16.8315		9.707	28.9108		9.10691	44.6394
		9.30708	2.63489		9.30709	6.50845		9.90424	17.1694		9.90426	29.486		9.30714	45.5935
		9.50702	2.69137		9.50701	6.64774		10.0043	17.3387		10.0043	29.7733		9.50708	46.5445
		9.70699	2.74787		9.70697	6.787								9.70704	47.491
		9.90423	2.80358		9.90419	6.92424								9.90427	48.4229
		10.0043	2.83172		10.0042	6.99337								10.0043	48.8885
		--	--	--	--	--	--	--	--	--	--
		--	--	--	--	--	--	--	--	--	--
		--	--	--	--	--	--	--	--	--	--
		--	--	--	--	--	--	--	--	--	--
		--	--	--	--	--	--	--	--	--	--
		--	--	--	--	--	--	--	--	--	--
		--	--	--	--	--	--	--	--	--	--
		--	--	--	--	--	--	--	--	--	--
		--	--	--	--	--	--	--	--	--	--
		--	--	--	--	--	--	--	--	--	--
		--	--	--	--	--	--	--	--	--	--
		--	--	--	--	--	--	--	--	--	--
		--	--	--	--	--	--	--	--	--	--
		--	--	--	--	--	--	--	--	--	--
		--	--	--	--	--	--	--	--	--	--
		--	--	--	--	--	--	--	--	--	--
		--	--	--	--	--	--	--	--	--	--
		--	--	--	--	--	--	--	--	--	--
		--	--	--	--	--	--	--	--	--	--
		--	--	--	--	--	--	--	--	--	--
		--	--	--	--	--	--	--	--	--	--
		--	--	--	--	--	--	--	--	--	--
		--	--	--	--	--	--	--	--	--	--
		--	--	--	--	--	--	--	--	--	--
		--	--	--	--	--	--	--	--	--	--
		--	--	--	--	--	--	--	--	--	--
		--	--	--	--	--	--	--	--	--	--
		--	--	--	--	--	--	--	--	--	--
		--	--	--	--	--	--	--	--	--	--
		--	--	--	--	--	--	--	--	--	--
		--	--	--	--	--	--	--	--	--	--
		--	--	--	--	--	--	--	--	--	--
		--	--	--	--	--	--	--	--	--	--
		--	--	--	--	--	--	--	--	--	--
		--	--	--	--	--	--	--	--	--	--
		--	--	--	--	--	--	--	--	--	--
		--	--	--	--	--	--	--	--	--	--

## Sheet: Figure 2i
Figure 2i
		left panel			left panel			left panel			top right panel			bottom right panel
		X-axis	Y-axis		X-axis	Y-axis		X-axis	Y-axis		X-axis	Y-axis		X-axis	Y-axis
		Length (um)	Resistance (ohm)		Length (um)	Resistance (ohm)		Length (um)	Resistance (ohm)		Length (um)	Resistance (M-ohm)		Length (um)	Resistance (M-ohm)
			<N>=1			<N>=2			<N>=10		C0/100			C0/20
		70	25		120	24		100	11		110	2.8		70	0.054
		190	51		140	31		120	13.8		190	4.6		160	0.095
		270	69		310	64		180	21.7		220	6		210	0.129
											250	7		250	0.152

## Sheet: Figure 3e
Figure 3e			top panel		bottom panel
		X-axis	Y-axis		Width variation
		Norm. distance (%)	Width (um)		%
		1.2987	445		1.59817
		2.5974	383		-12.5571
		3.8961	381		-13.0137
		5.19481	354		-19.1781
		6.49351	358		-18.2648
		7.79221	443		1.14155
		9.09091	441		0.68493
		10.3896	449.963		2.73128			In the bottom panel
		11.6883	425.614		-2.82785			We made this plot by histogram of width variation
		12.987	414.14		-5.44749			therefore, the X axis is width variation (%)
		14.2857	442.318		0.98584			Y is the counts generated from the histogram and can't show in the bar
		15.5844	442.457		1.01758
		16.8831	421.76		-3.70776
		18.1818	416.64		-4.87671
		19.4805	441.14		0.71689
		20.7792	426.888		-2.53699
		22.0779	433.328		-1.06667
		23.3766	423.05		-3.41324
		24.6753	415.382		-5.16393
		25.974	410.231		-6.33995
		27.2727	408.959		-6.63037
		28.5714	405.095		-7.51256
		29.8701	411.513		-6.04726
		31.1688	417.946		-4.57854
		32.4675	447.429		2.15274
		33.7662	435.929		-0.47283
		35.0649	429.46		-1.94977
		36.3636	432.018		-1.36575
		37.6623	444.843		1.56233
		38.961	420.48		-4
		40.2597	426.89		-2.53653
		41.5584	444.843		1.56233
		42.8571	449.979		2.73493
		44.1558	444.835		1.5605
		45.4545	428.172		-2.24384
		46.7533	438.433		0.09886
		48.0519	439.724		0.39361
		49.3507	423.042		-3.41507
		50.6493	456.38		4.19635
		51.9481	465.353		6.24498
		53.2467	465.353		6.24498
		54.5455	465.353		6.24498
		55.8442	501.256		14.442
		57.1429	491		12.1005
		58.4416	499.961		14.1463
		59.7403	480.745		9.75913
		61.039	475.617		8.58836
		62.3377	469.208		7.12511
		63.6364	453.854		3.61963
		64.9351	447.401		2.14635
		66.2338	434.582		-0.78037
		67.5325	425.637		-2.8226
		68.8312	435.909		-0.4774
		70.1299	430.734		-1.6589
		71.4286	401.38		-8.36073
		72.7273	449.97		2.73288
		74.026	449.963		2.73128
		75.3247	449.965		2.73174
		76.6234	453.811		3.60982
		77.9221	458.938		4.78037
		79.2208	410.225		-6.34132
		80.5195	385.868		-11.9023
		81.8182	401.257		-8.38881
		83.1169	405.097		-7.5121
		84.4156	399.975		-8.68151
		85.7143	407.667		-6.92534
		87.013	407.667		-6.92534
		88.3117	432.046		-1.35936
		89.6104	429.46		-1.94977
		90.9091	465.353		6.24498
		92.2078	493.556		12.684
		93.5065	494.846		12.9785
		94.8052	485.864		10.9278
		96.1039	474.382		8.30639
		97.4026	492.274		12.3913
		98.7013	501.256		14.442
		100	494.846		12.9785

[truncated: 55 more sheets: Figure 3f, Figure 3h, Figure 3j, Figure 4a, Figure 4b, Figure 4c, Figure 4d, Figure 4e, Figure 4f, Figure 4g, Figure 4h, Figure 4i, Figure 4j, Figure 4k, Supplementary Figure 3b, Supplementary Figure 3c, Supplementary Figure 4b, Supplementary Figure 4c, Supplementary Figure 7, Supplementary Figure 8 …]
